# Supplementary material for: Expression analysis of genes including Zfhx4 in mice and zebrafish reveals a temporospatial conserved molecular basis underlying craniofacial development
Source: Dev Dyn. 2024 Sep 25;254(3):257–71. doi: 10.1002/dvdy.740 (PMC11877995; doi:10.1002/dvdy.740)
Supplement: Supplementary file 4 — Table S1: Identified orthologous genes with a Pearson's correlation coefficient >0.7 for gene expression levels between Sox9 in mice and sox9b in zebrafish. [file DVDY-254-257-s005.xlsx]

## Sheet: Supp Table1_correlation20240615
	gene	Pearson.s.correlation
Sox9 sox9b	Sox9 sox9b	1
Nhlh2 nhlh2	Nhlh2 nhlh2	0.803775
Otp otpb	Otp otpb	0.794105
Zfhx3 zfhx3	Zfhx3 zfhx3	0.791751
Tuba1a tuba1a	Tuba1a tuba1a	0.784704
Mab21l1 mab21l1	Mab21l1 mab21l1	0.777392
Insm1 insm1a	Insm1 insm1a	0.776686
Elavl3 elavl3	Elavl3 elavl3	0.775665
Otp otpa	Otp otpa	0.773718
Nova2 nova2	Nova2 nova2	0.772398
Tgfbi tgfbi	Tgfbi tgfbi	0.771401
Ssbp4 ssbp4	Ssbp4 ssbp4	0.769984
Emx2 emx2	Emx2 emx2	0.766454
Stmn1 stmn1b	Stmn1 stmn1b	0.766152
Celf3 celf3a	Celf3 celf3a	0.765123
Dpysl4 dpysl4	Dpysl4 dpysl4	0.764219
Sox4 sox4a	Sox4 sox4a	0.760915
Scrt2 scrt2	Scrt2 scrt2	0.760143
Plppr3 plppr3a	Plppr3 plppr3a	0.759677
Cux1 cux1a	Cux1 cux1a	0.758857
Dpysl3 dpysl3	Dpysl3 dpysl3	0.755658
Elavl4 elavl4	Elavl4 elavl4	0.748149
Ebf3 ebf3a	Ebf3 ebf3a	0.747767
Gap43 gap43	Gap43 gap43	0.746962
Lhx9 lhx9	Lhx9 lhx9	0.746647
Scrt1 scrt1a	Scrt1 scrt1a	0.74643
Rgmb rgmb	Rgmb rgmb	0.745648
Cdc42ep4 cdc42ep4b	Cdc42ep4 cdc42ep4b	0.744521
Rab11b rab11bb	Rab11b rab11bb	0.742782
Brsk2 brsk2b	Brsk2 brsk2b	0.742484
Six1 six1b	Six1 six1b	0.74059
Map1b map1b	Map1b map1b	0.740387
Robo1 robo1	Robo1 robo1	0.740205
Fabp7 fabp7a	Fabp7 fabp7a	0.739517
Pou4f1 pou4f1	Pou4f1 pou4f1	0.738869
Sox11 sox11b	Sox11 sox11b	0.736921
Prrx1 prrx1b	Prrx1 prrx1b	0.736271
Mab21l2 mab21l2	Mab21l2 mab21l2	0.735796
Pbx1 pbx1a	Pbx1 pbx1a	0.735755
Zfhx4 zfhx4	Zfhx4 zfhx4	0.73015
Btg1 btg1	Btg1 btg1	0.730048
Nefm nefmb	Nefm nefmb	0.729222
Pfn2 pfn2	Pfn2 pfn2	0.729125
Sulf2 sulf2b	Sulf2 sulf2b	0.728972
Sncg sncga	Sncg sncga	0.728823
Meis2 meis2a	Meis2 meis2a	0.728499
Arnt2 arnt2	Arnt2 arnt2	0.728286
Fabp7 fabp7b	Fabp7 fabp7b	0.727726
Soga3 soga3a	Soga3 soga3a	0.727163
Id4 id4	Id4 id4	0.726037
Rnd3 rnd3b	Rnd3 rnd3b	0.725844
Vim vim	Vim vim	0.723294
Basp1 basp1	Basp1 basp1	0.722825
Smarcc2 smarcc2	Smarcc2 smarcc2	0.721138
Sox11 sox11a	Sox11 sox11a	0.71987
Phf2 phf2	Phf2 phf2	0.719172
Pou2f2 pou2f2a	Pou2f2 pou2f2a	0.718756
Auts2 auts2a	Auts2 auts2a	0.716465
Insm1 insm1b	Insm1 insm1b	0.715442
Ina inab	Ina inab	0.714397
Tox tox	Tox tox	0.713082
Por pora	Por pora	0.71271
Evl evla	Evl evla	0.712522
Rtn1 rtn1a	Rtn1 rtn1a	0.712403
Uncx uncx	Uncx uncx	0.712385
Stmn2 stmn2b	Stmn2 stmn2b	0.71236
Nell2 nell2b	Nell2 nell2b	0.712086
Gng2 gng2	Gng2 gng2	0.712026
Cadm4 cadm4	Cadm4 cadm4	0.711724
Tfap2b tfap2b	Tfap2b tfap2b	0.711624
Islr2 islr2	Islr2 islr2	0.710972
Ckb ckbb	Ckb ckbb	0.710637
Fez1 fez1	Fez1 fez1	0.709274
Amer2 amer2	Amer2 amer2	0.709037
Kif3c kif3cb	Kif3c kif3cb	0.708812
Six2 six2a	Six2 six2a	0.706509
Rtn1 rtn1b	Rtn1 rtn1b	0.704502
Shox2 shox2	Shox2 shox2	0.703764
Jun jun	Jun jun	0.703762
Atcay atcaya	Atcay atcaya	0.702603
Ppdpf ppdpfb	Ppdpf ppdpfb	0.702448
Dchs1 dchs1b	Dchs1 dchs1b	0.70226
Alcam alcama	Alcam alcama	0.701595
Pcdh18 pcdh18b	Pcdh18 pcdh18b	0.701021
Atat1 atat1	Atat1 atat1	0.70045
Pik3r3 pik3r3b	Pik3r3 pik3r3b	0.700204
